# Supplementary material for: Mutational Landscape of FGFR4 Across Malignancies: A Cross-Cancer Analysis of the AACR Project GENIE Database
Source: Curr Issues Mol Biol. 2026 Jul 22;48(7):748. doi: 10.3390/cimb48070748 (PMC13407695; doi:10.3390/cimb48070748)
Supplement: Supplementary file 1 [file cimb-48-00748-s001.zip]

Archive with 1 entries (1 files):
- cimb-4369421-supplementary.pdf
